# Supplementary material for: A time series of urban extent in China using DSMP/OLS nighttime light data
Source: PLoS One. 2018 May 24;13(5):e0198189. doi: 10.1371/journal.pone.0198189 (PMC5993125; doi:10.1371/journal.pone.0198189)
Supplement: S1 File — (ZIP) [file pone.0198189.s001.zip]

Archive with 14 entries (13 files):
- urbanExtent/
- urbanExtent/2000.tif
- urbanExtent/2001.tif
- urbanExtent/2002.tif
- urbanExtent/2003.tif
- urbanExtent/2004.tif
- urbanExtent/2005.tif
- urbanExtent/2006.tif
- urbanExtent/2007.tif
- urbanExtent/2008.tif
- urbanExtent/2009.tif
- urbanExtent/2010.tif
- urbanExtent/2011.tif
- urbanExtent/2012.tif
