# Supplementary material for: A time series of urban extent in China using DSMP/OLS nighttime light data
Source: PLoS One. 2018 May 24;13(5):e0198189. doi: 10.1371/journal.pone.0198189 (PMC5993125; doi:10.1371/journal.pone.0198189)
Supplement: S2 File — (ZIP) [file pone.0198189.s002.zip]

Archive with 10 entries (10 files):
- Fig1.tif
- Fig10.tif
- Fig2.tif
- Fig3.tif
- Fig4.tif
- Fig5.tif
- Fig6.tif
- Fig7.tif
- Fig8.tif
- Fig9.tif
